# Supplementary material for: RNA-Seq-Based Analysis of Cortisol-Induced Differential Gene Expression Associated with Piscirickettsia salmonis Infection in Rainbow Trout (Oncorhynchus mykiss) Myotubes
Source: Animals (Basel). 2021 Aug 13;11(8):2399. doi: 10.3390/ani11082399 (PMC8388646; doi:10.3390/ani11082399)
Supplement: Supplementary file 1 [file animals-11-02399-s001.zip]

Archive with 2 entries (2 files):
- animals-1292681-supplementary/Supporting Information figures.pdf
- animals-1292681-supplementary/Supporting Information tables modified.pdf
